# Supplementary material for: Identification of a novel CDK9 inhibitor targeting the intramolecular hidden cavity of CDK9 induced by Tat binding
Source: PLoS One. 2022 Nov 15;17(11):e0277024. doi: 10.1371/journal.pone.0277024 (PMC9665388; doi:10.1371/journal.pone.0277024)
Supplement: S2 File — (XLSX) [file pone.0277024.s004.xlsx]

## Sheet: Summary
Kinase	% Inhibition
	#118	#127	#156	#174
	10μM	10μM	10μM	10μM
CDK9/CycT1	11.699	47.1401	10.4441	12.2179

## Sheet: CDK9_CycT1
	Kinase	Sample	Concentration [ mol/L ]	Signal [ Conversion % ]	(Mean)	% Inhibition
	CDK9/CycT1	Enz(-)		0.75	1.0825
	CDK9/CycT1	Enz(-)		0.81
	CDK9/CycT1	Enz(-)		1.22
	CDK9/CycT1	Enz(-)		1.55
	CDK9/CycT1	Enz(+)		41.94	42.5175
	CDK9/CycT1	Enz(+)		42.1
	CDK9/CycT1	Enz(+)		42.65
	CDK9/CycT1	Enz(+)		43.38
CDK9/CycT1Staurosporine0.00001	CDK9/CycT1	Staurosporine	1e-05	0.49	0.325	101.828
CDK9/CycT1Staurosporine0.00001	CDK9/CycT1	Staurosporine	1e-05	0.16
CDK9/CycT1#1180.00001	CDK9/CycT1	#118	1e-05	37.3	37.67	11.699
CDK9/CycT1#1180.00001	CDK9/CycT1	#118	1e-05	38.04
CDK9/CycT1#1270.00001	CDK9/CycT1	#127	1e-05	22.09	22.985	47.1401
CDK9/CycT1#1270.00001	CDK9/CycT1	#127	1e-05	23.88
CDK9/CycT1#1560.00001	CDK9/CycT1	#156	1e-05	37.97	38.19	10.4441
CDK9/CycT1#1560.00001	CDK9/CycT1	#156	1e-05	38.41
CDK9/CycT1#1740.00001	CDK9/CycT1	#174	1e-05	36.93	37.455	12.2179
CDK9/CycT1#1740.00001	CDK9/CycT1	#174	1e-05	37.98
