# Supplementary material for: Identification of a novel CDK9 inhibitor targeting the intramolecular hidden cavity of CDK9 induced by Tat binding
Source: PLoS One. 2022 Nov 15;17(11):e0277024. doi: 10.1371/journal.pone.0277024 (PMC9665388; doi:10.1371/journal.pone.0277024)
Supplement: S3 File — (XLSX) [file pone.0277024.s005.xlsx]

## Sheet: Summary
Kinase	% Inhibition
	127	127	1801	1802	1803	1804	1805	1806	1807	1808	1809	1810	1811
	1μM	10μM	10μM	10μM	10μM	10μM	10μM	10μM	10μM	10μM	10μM	10μM	10μM
CDK9/CycT1	8.63229	42.3279	4.11238	1.45724	0.790367	0.580426	1.1979	1.66718	-1.92652	0.580426	1.86477	2.18586	5.86601
	(n=4)	(n=4)

## Sheet: CDK9_CycT1
	Kinase	Sample	Concentration [ mol/L ]	Signal [ Conversion % ]	(Mean)	% Inhibition
	CDK9/CycT1	Enzyme(-)		1.12	1.0925
	CDK9/CycT1	Enzyme(-)		1.15
	CDK9/CycT1	Enzyme(-)		1.18
	CDK9/CycT1	Enzyme(-)		0.92
	CDK9/CycT1	Enzyme(+)		41.94	41.58
	CDK9/CycT1	Enzyme(+)		41.31
	CDK9/CycT1	Enzyme(+)		41.76
	CDK9/CycT1	Enzyme(+)		41.31
CDK9/CycT1Staurosporine0.00001	CDK9/CycT1	Staurosporine	1e-05	1.22	1.16	99.8333
CDK9/CycT1Staurosporine0.00001	CDK9/CycT1	Staurosporine	1e-05	1.1
CDK9/CycT11270.00001	CDK9/CycT1	127	1e-05	24.43	24.48	42.2353
CDK9/CycT11270.00001	CDK9/CycT1	127	1e-05	24.53
CDK9/CycT11270.00001	CDK9/CycT1	127	1e-05	24.78	24.405	42.4205
CDK9/CycT11270.00001	CDK9/CycT1	127	1e-05	24.03
CDK9/CycT11270.000001	CDK9/CycT1	127	1e-06	37.32	38.27	8.17536
CDK9/CycT11270.000001	CDK9/CycT1	127	1e-06	39.22
CDK9/CycT11270.000001	CDK9/CycT1	127	1e-06	37.67	37.9	9.08923
CDK9/CycT11270.000001	CDK9/CycT1	127	1e-06	38.13
CDK9/CycT118010.00001	CDK9/CycT1	1801	1e-05	38.78	39.915	4.11238
CDK9/CycT118010.00001	CDK9/CycT1	1801	1e-05	41.05
CDK9/CycT118020.00001	CDK9/CycT1	1802	1e-05	41.14	40.99	1.45724
CDK9/CycT118020.00001	CDK9/CycT1	1802	1e-05	40.84
CDK9/CycT118030.00001	CDK9/CycT1	1803	1e-05	40.72	41.26	0.790367
CDK9/CycT118030.00001	CDK9/CycT1	1803	1e-05	41.8
CDK9/CycT118040.00001	CDK9/CycT1	1804	1e-05	40.94	41.345	0.580426
CDK9/CycT118040.00001	CDK9/CycT1	1804	1e-05	41.75
CDK9/CycT118050.00001	CDK9/CycT1	1805	1e-05	40.6	41.095	1.1979
CDK9/CycT118050.00001	CDK9/CycT1	1805	1e-05	41.59
CDK9/CycT118060.00001	CDK9/CycT1	1806	1e-05	40.39	40.905	1.66718
CDK9/CycT118060.00001	CDK9/CycT1	1806	1e-05	41.42
CDK9/CycT118070.00001	CDK9/CycT1	1807	1e-05	42.17	42.36	-1.92652
CDK9/CycT118070.00001	CDK9/CycT1	1807	1e-05	42.55
CDK9/CycT118080.00001	CDK9/CycT1	1808	1e-05	41.17	41.345	0.580426
CDK9/CycT118080.00001	CDK9/CycT1	1808	1e-05	41.52
CDK9/CycT118090.00001	CDK9/CycT1	1809	1e-05	40.49	40.825	1.86477
CDK9/CycT118090.00001	CDK9/CycT1	1809	1e-05	41.16
CDK9/CycT118100.00001	CDK9/CycT1	1810	1e-05	40.09	40.695	2.18586
CDK9/CycT118100.00001	CDK9/CycT1	1810	1e-05	41.3
CDK9/CycT118110.00001	CDK9/CycT1	1811	1e-05	38.47	39.205	5.86601
CDK9/CycT118110.00001	CDK9/CycT1	1811	1e-05	39.94
