# Supplementary material for: Identification of a novel CDK9 inhibitor targeting the intramolecular hidden cavity of CDK9 induced by Tat binding
Source: PLoS One. 2022 Nov 15;17(11):e0277024. doi: 10.1371/journal.pone.0277024 (PMC9665388; doi:10.1371/journal.pone.0277024)
Supplement: S4 File — (XLSX) [file pone.0277024.s006.xlsx]

## Sheet: Summary
Kinase	% Inhibition
	#127
	10μM
CDK2/CycA2	5.43907
CDK2/CycE1	6.91134
CDK3/CycE1	15.5739
CDK4/CycD3	15.1281
CDK5/p25	-5.91458
CDK6/CycD3	81.3174
CDK7/CycH/MAT1	-4.2735
CDK9/CycT1	40.864

## Sheet: CDK2_CycA2
	Kinase	Sample	Concentration [ mol/L ]	Signal [ Conversion % ]	(Mean)	% Inhibition
	CDK2/CycA2	Enz(-)		1.95	1.56
	CDK2/CycA2	Enz(-)		1.29
	CDK2/CycA2	Enz(-)		1.28
	CDK2/CycA2	Enz(-)		1.72
	CDK2/CycA2	Enz(+)		47.48	49.1325
	CDK2/CycA2	Enz(+)		48.58
	CDK2/CycA2	Enz(+)		50.36
	CDK2/CycA2	Enz(+)		50.11
CDK2/CycA2Staurosporine0.00001	CDK2/CycA2	Staurosporine	1e-05	2.14	1.305	100.536
CDK2/CycA2Staurosporine0.00001	CDK2/CycA2	Staurosporine	1e-05	0.47
CDK2/CycA2#1270.00001	CDK2/CycA2	#127	1e-05	45.5	46.545	5.43907
CDK2/CycA2#1270.00001	CDK2/CycA2	#127	1e-05	47.59

## Sheet: CDK2_CycE1
	Kinase	Sample	Concentration [ mol/L ]	Signal [ Conversion % ]	(Mean)	% Inhibition
	CDK2/CycE1	Enz(-)		1.63	1.83
	CDK2/CycE1	Enz(-)		1.03
	CDK2/CycE1	Enz(-)		1.99
	CDK2/CycE1	Enz(-)		2.67
	CDK2/CycE1	Enz(+)		32.27	33.3
	CDK2/CycE1	Enz(+)		33.2
	CDK2/CycE1	Enz(+)		33.62
	CDK2/CycE1	Enz(+)		34.11
CDK2/CycE1Staurosporine0.00001	CDK2/CycE1	Staurosporine	1e-05	0.93	1.03	102.542
CDK2/CycE1Staurosporine0.00001	CDK2/CycE1	Staurosporine	1e-05	1.13
CDK2/CycE1#1270.00001	CDK2/CycE1	#127	1e-05	30.53	31.125	6.91134
CDK2/CycE1#1270.00001	CDK2/CycE1	#127	1e-05	31.72

## Sheet: CDK3_CycE1
	Kinase	Sample	Concentration [ mol/L ]	Signal [ Conversion % ]	(Mean)	% Inhibition
	CDK3/CycE1	Enz(-)		1.65	1.14
	CDK3/CycE1	Enz(-)		1.09
	CDK3/CycE1	Enz(-)		0.89
	CDK3/CycE1	Enz(-)		0.93
	CDK3/CycE1	Enz(+)		40.5	39.955
	CDK3/CycE1	Enz(+)		40.15
	CDK3/CycE1	Enz(+)		39.76
	CDK3/CycE1	Enz(+)		39.41
CDK3/CycE1Staurosporine0.00001	CDK3/CycE1	Staurosporine	1e-05	2.03	2.17	97.3464
CDK3/CycE1Staurosporine0.00001	CDK3/CycE1	Staurosporine	1e-05	2.31
CDK3/CycE1#1270.00001	CDK3/CycE1	#127	1e-05	33.22	33.91	15.5739
CDK3/CycE1#1270.00001	CDK3/CycE1	#127	1e-05	34.6

## Sheet: CDK4_CycD3
	Kinase	Sample	Concentration [ mol/L ]	Signal [ Conversion % ]	(Mean)	% Inhibition
	CDK4/CycD3	Enz(-)		1.89	1.86
	CDK4/CycD3	Enz(-)		2.15
	CDK4/CycD3	Enz(-)		1.71
	CDK4/CycD3	Enz(-)		1.69
	CDK4/CycD3	Enz(+)		24.34	23.2275
	CDK4/CycD3	Enz(+)		22.56
	CDK4/CycD3	Enz(+)		23.72
	CDK4/CycD3	Enz(+)		22.29
CDK4/CycD3Staurosporine0.00001	CDK4/CycD3	Staurosporine	1e-05	2	1.97	99.4852
CDK4/CycD3Staurosporine0.00001	CDK4/CycD3	Staurosporine	1e-05	1.94
CDK4/CycD3#1270.00001	CDK4/CycD3	#127	1e-05	18.87	19.995	15.1281
CDK4/CycD3#1270.00001	CDK4/CycD3	#127	1e-05	21.12

## Sheet: CDK5_p25
	Kinase	Sample	Concentration [ mol/L ]	Signal [ Conversion % ]	(Mean)	% Inhibition
	CDK5/p25	Enz(-)		1.72	1.625
	CDK5/p25	Enz(-)		1.48
	CDK5/p25	Enz(-)		1.81
	CDK5/p25	Enz(-)		1.49
	CDK5/p25	Enz(+)		30.64	30.8325
	CDK5/p25	Enz(+)		30.08
	CDK5/p25	Enz(+)		30.93
	CDK5/p25	Enz(+)		31.68
CDK5/p25Staurosporine0.00001	CDK5/p25	Staurosporine	1e-05	2.06	2.065	98.4935
CDK5/p25Staurosporine0.00001	CDK5/p25	Staurosporine	1e-05	2.07
CDK5/p25#1270.00001	CDK5/p25	#127	1e-05	31.9	32.56	-5.91458
CDK5/p25#1270.00001	CDK5/p25	#127	1e-05	33.22

## Sheet: CDK6_CycD3
	Kinase	Sample	Concentration [ mol/L ]	Signal [ Conversion % ]	(Mean)	% Inhibition
	CDK6/CycD3	Enz(-)		1.81	1.7425
	CDK6/CycD3	Enz(-)		1.35
	CDK6/CycD3	Enz(-)		1.22
	CDK6/CycD3	Enz(-)		2.59
	CDK6/CycD3	Enz(+)		42.09	42.9975
	CDK6/CycD3	Enz(+)		42.34
	CDK6/CycD3	Enz(+)		43.6
	CDK6/CycD3	Enz(+)		43.96
CDK6/CycD3Staurosporine0.00001	CDK6/CycD3	Staurosporine	1e-05	1.14	2.235	98.8062
CDK6/CycD3Staurosporine0.00001	CDK6/CycD3	Staurosporine	1e-05	3.33
CDK6/CycD3#1270.00001	CDK6/CycD3	#127	1e-05	9.62	9.45	81.3174
CDK6/CycD3#1270.00001	CDK6/CycD3	#127	1e-05	9.28

## Sheet: CDK7_CycH_MAT1
	Kinase	Sample	Concentration [ mol/L ]	Signal [ Conversion % ]	(Mean)	% Inhibition
	CDK7/CycH/MAT1	Enz(-)		2.28	2.575
	CDK7/CycH/MAT1	Enz(-)		2.96
	CDK7/CycH/MAT1	Enz(-)		2.33
	CDK7/CycH/MAT1	Enz(-)		2.73
	CDK7/CycH/MAT1	Enz(+)		30.79	34.4575
	CDK7/CycH/MAT1	Enz(+)		30.36
	CDK7/CycH/MAT1	Enz(+)		38.91
	CDK7/CycH/MAT1	Enz(+)		37.77
CDK7/CycH/MAT1Staurosporine0.00001	CDK7/CycH/MAT1	Staurosporine	1e-05	2.02	2.44	100.423
CDK7/CycH/MAT1Staurosporine0.00001	CDK7/CycH/MAT1	Staurosporine	1e-05	2.86
CDK7/CycH/MAT1#1270.00001	CDK7/CycH/MAT1	#127	1e-05	35.74	35.82	-4.2735
CDK7/CycH/MAT1#1270.00001	CDK7/CycH/MAT1	#127	1e-05	35.9

## Sheet: CDK9_CycT1
	Kinase	Sample	Concentration [ mol/L ]	Signal [ Conversion % ]	(Mean)	% Inhibition
	CDK9/CycT1	Enz(-)		1.17	1.33
	CDK9/CycT1	Enz(-)		1.35
	CDK9/CycT1	Enz(-)		1.27
	CDK9/CycT1	Enz(-)		1.53
	CDK9/CycT1	Enz(+)		43.91	41.61
	CDK9/CycT1	Enz(+)		42.09
	CDK9/CycT1	Enz(+)		40.79
	CDK9/CycT1	Enz(+)		39.65
CDK9/CycT1Staurosporine0.00001	CDK9/CycT1	Staurosporine	1e-05	1.52	1.36	99.9255
CDK9/CycT1Staurosporine0.00001	CDK9/CycT1	Staurosporine	1e-05	1.2
CDK9/CycT1#1270.00001	CDK9/CycT1	#127	1e-05	26.56	25.15	40.864
CDK9/CycT1#1270.00001	CDK9/CycT1	#127	1e-05	23.74
