# Supplementary material for: Identification of a novel CDK9 inhibitor targeting the intramolecular hidden cavity of CDK9 induced by Tat binding
Source: PLoS One. 2022 Nov 15;17(11):e0277024. doi: 10.1371/journal.pone.0277024 (PMC9665388; doi:10.1371/journal.pone.0277024)
Supplement: S5 File — (XLSX) [file pone.0277024.s007.xlsx]

## Sheet: Summary
Kinase	% Inhibition
	1801	1802	1803	1804	1805	1806	1807	1808	1809	1810
	500μM	500μM	500μM	500μM	500μM	500μM	500μM	500μM	500μM	500μM
CDK9/CycT1	43.6004	23.2234	-5.83152	88.2826	47.6734	28.5654	6.16993	-5.00967	15.2224	3.80106

## Sheet: CDK9_CycT1
	Kinase	Sample	Concentration [ mol/L ]	Signal [ Conversion % ]	(Mean)	% Inhibition
	CDK9/CycT1	Enz(-)		1.18	1.3175
	CDK9/CycT1	Enz(-)		1.27
	CDK9/CycT1	Enz(-)		1.09
	CDK9/CycT1	Enz(-)		1.73
	CDK9/CycT1	Enz(+)		41.8	42.6875
	CDK9/CycT1	Enz(+)		41.56
	CDK9/CycT1	Enz(+)		43.61
	CDK9/CycT1	Enz(+)		43.78
CDK9/CycT1Staurosporine0.00001	CDK9/CycT1	Staurosporine	1e-05	1.2	0.92	100.961
CDK9/CycT1Staurosporine0.00001	CDK9/CycT1	Staurosporine	1e-05	0.64
CDK9/CycT118010.0005	CDK9/CycT1	1801	0.0005	24.88	24.65	43.6004
CDK9/CycT118010.0005	CDK9/CycT1	1801	0.0005	24.42
CDK9/CycT118020.0005	CDK9/CycT1	1802	0.0005	32.54	33.08	23.2234
CDK9/CycT118020.0005	CDK9/CycT1	1802	0.0005	33.62
CDK9/CycT118030.0005	CDK9/CycT1	1803	0.0005	45.91	45.1	-5.83152
CDK9/CycT118030.0005	CDK9/CycT1	1803	0.0005	44.29
CDK9/CycT118040.0005	CDK9/CycT1	1804	0.0005	5.77	6.165	88.2826
CDK9/CycT118040.0005	CDK9/CycT1	1804	0.0005	6.56
CDK9/CycT118050.0005	CDK9/CycT1	1805	0.0005	20.47	22.965	47.6734
CDK9/CycT118050.0005	CDK9/CycT1	1805	0.0005	25.46
CDK9/CycT118060.0005	CDK9/CycT1	1806	0.0005	31.84	30.87	28.5654
CDK9/CycT118060.0005	CDK9/CycT1	1806	0.0005	29.9
CDK9/CycT118070.0005	CDK9/CycT1	1807	0.0005	39.08	40.135	6.16993
CDK9/CycT118070.0005	CDK9/CycT1	1807	0.0005	41.19
CDK9/CycT118080.0005	CDK9/CycT1	1808	0.0005	44.06	44.76	-5.00967
CDK9/CycT118080.0005	CDK9/CycT1	1808	0.0005	45.46
CDK9/CycT118090.0005	CDK9/CycT1	1809	0.0005	35.72	36.39	15.2224
CDK9/CycT118090.0005	CDK9/CycT1	1809	0.0005	37.06
CDK9/CycT118100.0005	CDK9/CycT1	1810	0.0005	42.65	41.115	3.80106
CDK9/CycT118100.0005	CDK9/CycT1	1810	0.0005	39.58
CDK9/CycT118110.0005	CDK9/CycT1	1811	0.0005	8.76	9.125	81.1276
CDK9/CycT118110.0005	CDK9/CycT1	1811	0.0005	9.49
