# Supplementary material for: Identification of a novel CDK9 inhibitor targeting the intramolecular hidden cavity of CDK9 induced by Tat binding
Source: PLoS One. 2022 Nov 15;17(11):e0277024. doi: 10.1371/journal.pone.0277024 (PMC9665388; doi:10.1371/journal.pone.0277024)
Supplement: S6 File — (XLSX) [file pone.0277024.s008.xlsx]

## Sheet: Summary
Kinase
	1804
	500μM
CDK2/CycA2	62.3558
CDK2/CycE1	46.3151
CDK3/CycE1	59.321
CDK4/CycD3	45.4194
CDK5/p25	35.5916
CDK6/CycD3	69.5254
CDK7/CycH/MAT1	86.3696
CDK9/CycT1	76.9328

## Sheet: CDK2_CycA2
	Kinase	Sample	Concentration [ mol/L ]	Signal [ Conversion % ]	(Mean)	% Inhibition
	CDK2/CycA2	Enz(-)		0.88	0.86
	CDK2/CycA2	Enz(-)		0.84
	CDK2/CycA2	Enz(+)		53.45	52.435
	CDK2/CycA2	Enz(+)		51.42
CDK2/CycA2Staurosporine0.00001	CDK2/CycA2	Staurosporine	1e-05	1.24	0.92	99.8837
CDK2/CycA2Staurosporine0.00001	CDK2/CycA2	Staurosporine	1e-05	0.6
CDK2/CycA218040.0005	CDK2/CycA2	1804	0.0005	20.22	20.275	62.3558
CDK2/CycA218040.0005	CDK2/CycA2	1804	0.0005	20.33

## Sheet: CDK2_CycE1
	Kinase	Sample	Concentration [ mol/L ]	Signal [ Conversion % ]	(Mean)	% Inhibition
	CDK2/CycE1	Enz(-)		1.06	1.26
	CDK2/CycE1	Enz(-)		1.46
	CDK2/CycE1	Enz(+)		33.9	32.74
	CDK2/CycE1	Enz(+)		31.58
CDK2/CycE1Staurosporine0.00001	CDK2/CycE1	Staurosporine	1e-05	1.36	1.235	100.079
CDK2/CycE1Staurosporine0.00001	CDK2/CycE1	Staurosporine	1e-05	1.11
CDK2/CycE118040.0005	CDK2/CycE1	1804	0.0005	17.89	18.16	46.3151
CDK2/CycE118040.0005	CDK2/CycE1	1804	0.0005	18.43

## Sheet: CDK3_CycE1
	Kinase	Sample	Concentration [ mol/L ]	Signal [ Conversion % ]	(Mean)	% Inhibition
	CDK3/CycE1	Enz(-)		1.45	1.46
	CDK3/CycE1	Enz(-)		1.47
	CDK3/CycE1	Enz(+)		43.02	42.255
	CDK3/CycE1	Enz(+)		41.49
CDK3/CycE1Staurosporine0.00001	CDK3/CycE1	Staurosporine	1e-05	1.39	1.265	100.478
CDK3/CycE1Staurosporine0.00001	CDK3/CycE1	Staurosporine	1e-05	1.14
CDK3/CycE118040.0005	CDK3/CycE1	1804	0.0005	17.94	18.055	59.321
CDK3/CycE118040.0005	CDK3/CycE1	1804	0.0005	18.17

## Sheet: CDK4_CycD3
	Kinase	Sample	Concentration [ mol/L ]	Signal [ Conversion % ]	(Mean)	% Inhibition
	CDK4/CycD3	Enz(-)		1.46	1.285
	CDK4/CycD3	Enz(-)		1.11
	CDK4/CycD3	Enz(+)		25.13	24.535
	CDK4/CycD3	Enz(+)		23.94
CDK4/CycD3Staurosporine0.00001	CDK4/CycD3	Staurosporine	1e-05	2.24	2.51	94.7312
CDK4/CycD3Staurosporine0.00001	CDK4/CycD3	Staurosporine	1e-05	2.78
CDK4/CycD318040.0005	CDK4/CycD3	1804	0.0005	13.89	13.975	45.4194
CDK4/CycD318040.0005	CDK4/CycD3	1804	0.0005	14.06

## Sheet: CDK5_p25
	Kinase	Sample	Concentration [ mol/L ]	Signal [ Conversion % ]	(Mean)	% Inhibition
	CDK5/p25	Enz(-)		1.51	1.465
	CDK5/p25	Enz(-)		1.42
	CDK5/p25	Enz(+)		32.51	32.02
	CDK5/p25	Enz(+)		31.53
CDK5/p25Staurosporine0.00001	CDK5/p25	Staurosporine	1e-05	1.66	1.785	98.9527
CDK5/p25Staurosporine0.00001	CDK5/p25	Staurosporine	1e-05	1.91
CDK5/p2518040.0005	CDK5/p25	1804	0.0005	21.97	21.145	35.5916
CDK5/p2518040.0005	CDK5/p25	1804	0.0005	20.32

## Sheet: CDK6_CycD3
	Kinase	Sample	Concentration [ mol/L ]	Signal [ Conversion % ]	(Mean)	% Inhibition
	CDK6/CycD3	Enz(-)		0.97	1.05
	CDK6/CycD3	Enz(-)		1.13
	CDK6/CycD3	Enz(+)		43.86	43.085
	CDK6/CycD3	Enz(+)		42.31
CDK6/CycD3Staurosporine0.00001	CDK6/CycD3	Staurosporine	1e-05	1.48	1.43	99.096
CDK6/CycD3Staurosporine0.00001	CDK6/CycD3	Staurosporine	1e-05	1.38
CDK6/CycD318040.0005	CDK6/CycD3	1804	0.0005	14.38	13.86	69.5254
CDK6/CycD318040.0005	CDK6/CycD3	1804	0.0005	13.34

## Sheet: CDK7_CycH_MAT1
	Kinase	Sample	Concentration [ mol/L ]	Signal [ Conversion % ]	(Mean)	% Inhibition
	CDK7/CycH/MAT1	Enz(-)		1.18	1.21
	CDK7/CycH/MAT1	Enz(-)		1.24
	CDK7/CycH/MAT1	Enz(+)		35.82	35.765
	CDK7/CycH/MAT1	Enz(+)		35.71
CDK7/CycH/MAT1Staurosporine0.00001	CDK7/CycH/MAT1	Staurosporine	1e-05	1.29	1.045	100.477
CDK7/CycH/MAT1Staurosporine0.00001	CDK7/CycH/MAT1	Staurosporine	1e-05	0.8
CDK7/CycH/MAT118040.0005	CDK7/CycH/MAT1	1804	0.0005	5.82	5.92	86.3696
CDK7/CycH/MAT118040.0005	CDK7/CycH/MAT1	1804	0.0005	6.02

## Sheet: CDK9_CycT1
	Kinase	Sample	Concentration [ mol/L ]	Signal [ Conversion % ]	(Mean)	% Inhibition
	CDK9/CycT1	Enz(-)		0.85	0.925
	CDK9/CycT1	Enz(-)		1
	CDK9/CycT1	Enz(+)		45.52	44.58
	CDK9/CycT1	Enz(+)		43.64
CDK9/CycT1Staurosporine0.00001	CDK9/CycT1	Staurosporine	1e-05	1.13	0.925	100
CDK9/CycT1Staurosporine0.00001	CDK9/CycT1	Staurosporine	1e-05	0.72
CDK9/CycT118040.0005	CDK9/CycT1	1804	0.0005	9.71	10.995	76.9328
CDK9/CycT118040.0005	CDK9/CycT1	1804	0.0005	12.28
